# Supplementary material for: Human Adipose-Derived Stem/Stromal Cells Promote Proliferation and Migration in Head and Neck Cancer Cells
Source: Cancers (Basel). 2021 Jun 1;13(11):2751. doi: 10.3390/cancers13112751 (PMC8199568; doi:10.3390/cancers13112751)
Supplement: Supplementary file 1 [file cancers-13-02751-s001.zip]

Archive with 1 entries (1 files):
- cancers-1226872-supplementary.pdf
